# Supplementary material for: Creative Self-Efficacy, Cognitive Reappraisal, Positive Affect, and Career Satisfaction: A Serial Mediation Model
Source: Behav Sci (Basel). 2023 Oct 27;13(11):890. doi: 10.3390/bs13110890 (PMC10669601; doi:10.3390/bs13110890)
Supplement: Supplementary file 1 [file behavsci-13-00890-s001.zip]

Archive with 1 entries (1 files):
- behavsci-2616972-supplementary.pdf
